# Supplementary material for: Effects of Physiologically Relevant Species of Organic Mercury on Mesenchymal Stem Cells and Neural Precursor Cells
Source: Metabolites. 2025 Dec 14;15(12):794. doi: 10.3390/metabo15120794 (PMC12735294; doi:10.3390/metabo15120794)
Supplement: Supplementary file 1 [file metabolites-15-00794-s001.zip]

Archive with 1 entries (1 files):
- metabolites-3923696-supplementary.pdf
